# Supplementary material for: Naphthalene-Based Oxime Esters as Type I Photoinitiators for Free Radical Photopolymerization
Source: Polymers (Basel). 2022 Dec 2;14(23):5261. doi: 10.3390/polym14235261 (PMC9735988; doi:10.3390/polym14235261)
Supplement: Supplementary file 1 [file polymers-14-05261-s001.zip]

Archive with 1 entries (1 files):
- polymers-2041721-supplementary.pdf
